# Supplementary material for: Health and lifestyle in the Iron Age Italian community of Pontecagnano (Campania, Italy, 7th-6th century BCE)
Source: PLoS One. 2026 Jan 14;21(1):e0338448. doi: 10.1371/journal.pone.0338448 (PMC12854131; doi:10.1371/journal.pone.0338448)
Supplement: S1 Table — (XLSX) [file pone.0338448.s001.xlsx]

## Sheet: PTG_T5980_M1
From	To	Length	DSR	Days	Days_cum	Weeks	Months	Years	Lifetime	Weeks	Months	Years	EDJ_l	EER	Notes
0	0	0	0	0	0	0	0	0	0	0	0	0	0	0
0	1	36.6833	2.85	12.8713	12.8713	1.83876	0.422843	0.0352398	12.8713	1.83876	0.422843	0.0352398	746.203	57.974
1	2	155.36	2.85	54.5123	67.3836	9.62623	2.21365	0.184486	67.3836	9.62623	2.21365	0.184486	1110.24	20.3669
2	3	148.563	2.85	52.1274	119.511	17.073	3.92612	0.327203	119.511	17.073	3.92612	0.327203	462.82	8.87864
3	4	110.79	2.85	38.8737	158.385	22.6264	5.20318	0.433634	158.385	22.6264	5.20318	0.433634	264.865	6.81348	AL1
4	5	164.894	2.85	57.8575	216.242	30.8917	7.10388	0.592039	216.242	30.8917	7.10388	0.592039	401.166	6.93369	AL2
5	6	171.131	2.85	60.046	276.288	39.4697	9.07648	0.756436	276.288	39.4697	9.07648	0.756436	302.321	5.03483
6	7	166.806	2.85	58.5284	334.817	47.8309	10.9992	0.916678	334.817	47.8309	10.9992	0.916678	269.64	4.60699	AL3
7	8	72.902	2.85	25.5796	360.396	51.4852	11.8396	0.986711	360.396	51.4852	11.8396	0.986711	133.118	5.20406	AL4
8	9	42.908	2.85	15.0554	375.452	53.636	12.3342	1.02793	375.452	53.636	12.3342	1.02793	76.885	5.10679	AL5
9	10	67.603	2.85	23.7204	399.172	57.0246	13.1134	1.09287	399.172	57.0246	13.1134	1.09287	112.025	4.72274	AL6
10	11	82.599	2.85	28.9821	428.154	61.1649	14.0655	1.17222	428.154	61.1649	14.0655	1.17222	159.85	5.51547	AL7
11	12	82.378	2.85	28.9046	457.059	65.2941	15.0151	1.25136	457.059	65.2941	15.0151	1.25136	155.781	5.3895	AL8
12	13	84.16	2.85	29.5298	486.589	69.5126	15.9852	1.33221	486.589	69.5126	15.9852	1.33221	150.916	5.11063	AL9
13	14	189.032	2.85	66.327	552.916	78.9879	18.1641	1.5138	552.916	78.9879	18.1641	1.5138	312.814	4.71624
14	15	189.477	2.85	66.4832	619.399	88.4855	20.3482	1.69582	619.399	88.4855	20.3482	1.69582	259.302	3.90027
15	16	201.17	2.85	70.586	689.985	98.5692	22.667	1.88908	689.985	98.5692	22.667	1.88908	294.783	4.17623
16	17	199.388	2.85	69.9607	759.945	108.564	24.9654	2.08062	759.945	108.564	24.9654	2.08062	285.624	4.08263
17	18	139.034	2.85	48.7839	808.729	115.533	26.568	2.21418	808.729	115.533	26.568	2.21418	304.856	6.24912
18	19	94.533	2.85	33.1695	841.899	120.271	27.6576	2.30499	841.899	120.271	27.6576	2.30499	212.071	6.39356
19	End	52.036	2.85	18.2582	860.157	122.88	28.2575	2.35498	860.157	122.88	28.2575	2.35498	181.424	9.93655

## Sheet: PTG_T5980_P4
From	To	Length	DSR	Days	Days_cum	Weeks	Months	Years	Lifetime	Weeks	Months	Years	EDJ_l	EER	Notes
0	1	0	0	0	0	0	0	0	890.312	127.187	29.2481	2.43754	0	0
1	2	188.633	2.85	66.187	66.187	9.45529	2.17434	0.18121	956.499	136.643	31.4224	2.61875	1078.92	16.301
2	3	199.796	2.85	70.1039	136.291	19.4701	4.47736	0.373144	1026.6	146.658	33.7254	2.81068	711.934	10.1554
3	4	200.092	2.85	70.2077	206.499	29.4998	6.78379	0.565362	1096.81	156.687	36.0319	3.0029	507.826	7.23319
4	5	196.921	2.85	69.0951	275.594	39.3705	9.05367	0.754534	1165.91	166.558	38.3018	3.19208	392.252	5.67699
5	6	199.966	2.85	70.1635	345.757	49.3939	11.3586	0.946632	1236.07	176.581	40.6067	3.38417	301.722	4.30027
6	7	152.242	2.85	53.4182	399.175	57.0251	13.1135	1.09288	1289.49	184.212	42.3616	3.53042	233.831	4.37736	AL10
7	8	74.813	2.85	26.2502	425.426	60.7751	13.9759	1.16475	1315.74	187.962	43.224	3.60229	68.749	2.61899	AL11
8	9	91.99	2.85	32.2772	457.703	65.3861	15.0362	1.25312	1348.01	192.574	44.2843	3.69066	87.313	2.7051	AL12
9	10	175.663	2.85	61.6361	519.339	74.1913	17.0611	1.42187	1409.65	201.379	46.3092	3.85941	209.21	3.39427	AL13
10	11	88.915	2.85	31.1982	550.537	78.6482	18.086	1.50729	1440.85	205.836	47.3341	3.94483	87.216	2.79554	AL14
11	12	116.739	2.85	40.9611	591.498	84.4997	19.4316	1.61943	1481.81	211.687	48.6797	4.05697	143.848	3.51182	AL15
12	13	55.602	2.85	19.5095	611.008	87.2868	20.0725	1.67285	1501.32	214.474	49.3206	4.11039	63.013	3.22987	AL16
13	14	69.863	2.85	24.5133	635.521	90.7887	20.8778	1.73996	1525.83	217.976	50.1259	4.1775	64.813	2.64399	AL17
14	15	84.705	2.85	29.7211	665.242	95.0346	21.8542	1.82133	1555.55	222.222	51.1023	4.25887	108.508	3.65088
15	16	79.262	2.85	27.8112	693.053	99.0076	22.7678	1.89748	1583.37	226.195	52.0159	4.33502	117.595	4.22833	AL18
16	17	55.791	2.85	19.5758	712.629	101.804	23.4109	1.95107	1602.94	228.992	52.659	4.38861	54.193	2.76837	AL19
17	18	192.369	2.85	67.4979	780.127	111.447	25.6284	2.13587	1670.44	238.634	54.8764	4.57341	291.465	4.31813
18	19	197.804	2.85	69.4049	849.532	121.362	27.9084	2.32589	1739.84	248.549	57.1565	4.76343	262.742	3.78564
19	20	137.732	2.85	48.327	897.859	128.266	29.496	2.4582	1788.17	255.453	58.7441	4.89574	210.994	4.36596
20	21	104.047	2.85	36.5077	934.367	133.481	30.6954	2.55816	1824.68	260.668	59.9434	4.9957	175.665	4.81172
21	22	198.969	2.85	69.8137	1004.18	143.454	32.9888	2.7493	1894.49	270.642	62.2369	5.18684	288.722	4.13561
22	23	196.093	2.85	68.8046	1072.98	153.284	35.2492	2.93767	1963.3	280.471	64.4973	5.37521	289.131	4.20221
23	24	183.883	2.85	64.5204	1137.51	162.501	37.3688	3.11432	2027.82	289.688	66.6169	5.55186	328.538	5.09201
24	25	195.117	2.85	68.4621	1205.97	172.281	39.6179	3.30176	2096.28	299.468	68.8659	5.7393	416.627	6.08551
25	End	71.295	2.85	25.0158	1230.98	175.855	40.4397	3.37025	2121.29	303.042	69.6877	5.80779	130.959	5.23505

## Sheet: PTG_T5980_M2
From	To	Length	DSR	Days	Days_cum	Weeks	Months	Years	Lifetime	Weeks	Months	Years	EDJ_l	EER	Notes
1	1	0	0	0	0	0	0	0	1095.75	156.536	35.997	3	0	0
1	2	161.672	2.85	56.727	56.727	8.10386	1.86357	0.15531	1152.48	164.64	37.8606	3.15531	1460.99	25.7547
2	3	202.72	2.85	71.1298	127.857	18.2653	4.20029	0.350053	1223.61	174.801	40.1973	3.35005	510.711	7.17998
3	4	262.572	2.85	92.1305	219.987	31.4268	7.22692	0.602293	1315.74	187.962	43.224	3.60229	390.817	4.24199	AL11
4	5	126.539	2.85	44.3996	264.387	37.7696	8.68551	0.723852	1360.14	194.305	44.6826	3.72385	180.665	4.06906
5	6	167.688	2.85	58.8379	323.225	46.175	10.6184	0.884942	1418.97	202.711	46.6155	3.88494	267.083	4.5393	AL13
6	7	181.818	2.85	63.7958	387.021	55.2887	12.7142	1.0596	1482.77	211.824	48.7113	4.0596	313.681	4.91695	AL15
7	8	65.256	2.85	22.8968	409.918	58.5596	13.4664	1.12229	1505.67	215.095	49.4635	4.12229	112.511	4.91382	AL16
8	9	223.893	2.85	78.5589	488.476	69.7824	16.0472	1.33738	1584.23	226.318	52.0442	4.33738	306.193	3.89762	AL18
9	10	195.394	2.85	68.5593	557.036	79.5765	18.2995	1.52508	1652.79	236.112	54.2965	4.52508	281.869	4.11132
10	11	200.638	2.85	70.3993	627.435	89.6336	20.6122	1.71782	1723.19	246.169	56.6092	4.71782	228.606	3.24728
11	12	179.907	2.85	63.1253	690.56	98.6515	22.686	1.89065	1786.31	255.187	58.683	4.89065	289.896	4.59239
12	13	189.986	2.85	66.6618	757.222	108.175	24.8759	2.07316	1852.97	264.71	60.8729	5.07316	309.796	4.64728
13	14	188.667	2.85	66.1989	823.421	117.632	27.0506	2.2544	1919.17	274.167	63.0477	5.2544	331.914	5.01389
14	15	118.583	2.85	41.6081	865.029	123.576	28.4175	2.36832	1960.78	280.111	64.4146	5.36832	254.036	6.10545
15	16	53.136	2.85	18.6442	883.673	126.239	29.03	2.41937	1979.42	282.775	65.027	5.41937	155.484	8.33953
16	End	35.176	2.85	12.3425	896.016	128.002	29.4355	2.45316	1991.77	284.538	65.4325	5.45316	129.339	10.4792

## Sheet: PTG_T5998_M1
From	To	Length	DSR	Days	Days_cum	Weeks	Months	Years	Lifetime	Weeks	Months	Years	EDJ_l	EER	Notes
0	0	0	0	0	0	0	0	0	0	0	0	0	0	0
0	1	56.6468	2.85	19.8761	19.8761	2.83944	0.652958	0.0544177	19.8761	2.83944	0.652958	0.0544177	1152.3	57.974
1	2	149.125	2.85	52.3246	72.2006	10.3144	2.3719	0.197675	72.2006	10.3144	2.3719	0.197675	729.662	13.9449
2	3	192.481	2.85	67.5372	139.738	19.9625	4.5906	0.382581	139.738	19.9625	4.5906	0.382581	666.114	9.86292
3	4	193.313	2.85	67.8291	207.567	29.6524	6.81889	0.568287	207.567	29.6524	6.81889	0.568287	588.128	8.67073
4	5	190.354	2.85	66.7909	274.358	39.194	9.01307	0.751151	274.358	39.194	9.01307	0.751151	656.089	9.82303	AL1
5	6	196.657	2.85	69.0025	343.36	49.0515	11.2799	0.940069	343.36	49.0515	11.2799	0.940069	351.805	5.09844
6	7	186.023	2.85	65.2712	408.631	58.3759	13.4242	1.11877	408.631	58.3759	13.4242	1.11877	251.631	3.85516
7	8	176.644	2.85	61.9804	470.612	67.2303	15.4603	1.28847	470.612	67.2303	15.4603	1.28847	253.033	4.08247
8	9	188.883	2.85	66.2747	536.887	76.6981	17.6375	1.46992	536.887	76.6981	17.6375	1.46992	245.598	3.70576	AL2
9	10	168.084	2.85	58.9768	595.863	85.1233	19.575	1.63139	595.863	85.1233	19.575	1.63139	237.183	4.02163	AL3
10	11	176.652	2.85	61.9832	657.847	93.9781	21.6113	1.80109	657.847	93.9781	21.6113	1.80109	217.282	3.5055	AL4
11	12	92.605	2.85	32.493	690.34	98.6199	22.6787	1.89005	690.34	98.6199	22.6787	1.89005	132.642	4.08217	AL5
12	13	101.088	2.85	35.4695	725.809	103.687	23.8439	1.98716	725.809	103.687	23.8439	1.98716	120.361	3.39337	AL6
13	14	170.216	2.85	59.7249	785.534	112.219	25.806	2.15067	785.534	112.219	25.806	2.15067	246.38	4.12525
14	15	175.303	2.85	61.5098	847.044	121.006	27.8267	2.31908	847.044	121.006	27.8267	2.31908	229.24	3.72688
15	16	197.364	2.85	69.2505	916.294	130.899	30.1017	2.50868	916.294	130.899	30.1017	2.50868	237.01	3.4225
16	17	124.944	2.85	43.84	960.134	137.162	31.5419	2.6287	960.134	137.162	31.5419	2.6287	148.668	3.39115	AL7
17	18	173.459	2.85	60.8628	1021	145.857	33.5413	2.79534	1021	145.857	33.5413	2.79534	262.144	4.30713
18	19	163.379	2.85	57.326	1078.32	154.046	35.4245	2.95229	1078.32	154.046	35.4245	2.95229	269.422	4.69982
19	20	142.394	2.85	49.9628	1128.29	161.184	37.0659	3.08908	1128.29	161.184	37.0659	3.08908	218.709	4.37744
20	End	60.356	2.85	21.1775	1149.46	164.209	37.7616	3.14706	1149.46	164.209	37.7616	3.14706	195.726	9.24215

## Sheet: PTG_T5998_C
From	To	Length	DSR	Days	Days_cum	Weeks	Months	Years	Lifetime	Weeks	Months	Years	EDJ_l	EER	Notes
0	1	0	0	0	0	0	0	0	184.114	26.302	6.04842	0.504077	0	0
1	2	137.691	2.85	48.3126	48.3126	6.9018	1.58714	0.132273	232.427	33.2038	7.63556	0.636349	1064.67	22.0371
2	3	149.86	2.85	52.5825	100.895	14.4136	3.31456	0.276236	285.009	40.7156	9.36298	0.780312	650.431	12.3697	AL1
3	4	199.4	2.85	69.9649	170.86	24.4086	5.61301	0.467789	354.974	50.7106	11.6614	0.971866	501.517	7.16812
4	5	168.317	2.85	59.0586	229.919	32.8455	7.55317	0.629483	414.033	59.1475	13.6016	1.13356	393.542	6.66359
5	6	162.412	2.85	56.9867	286.905	40.9865	9.42527	0.785504	471.019	67.2885	15.4737	1.28958	439.001	7.70357
6	7	171.294	2.85	60.1032	347.008	49.5726	11.3998	0.950057	531.122	75.8746	17.4482	1.45413	365.392	6.07941	AL2
7	8	184.512	2.85	64.7411	411.749	58.8214	13.5266	1.12731	595.863	85.1233	19.575	1.63139	345.966	5.34384	AL3
8	9	174.39	2.85	61.1895	472.939	67.5627	15.5368	1.29484	657.053	93.8647	21.5852	1.79891	312.173	5.10174	AL4
9	10	106.505	2.85	37.3702	510.309	72.9013	16.7644	1.39715	694.423	99.2033	22.8128	1.90123	267.729	7.16424	AL5
10	11	100.508	2.85	35.266	545.575	77.9393	17.923	1.4937	729.689	104.241	23.9714	1.99778	134.099	3.8025	AL6
11	12	110.339	2.85	38.7154	584.291	83.4701	19.1948	1.5997	768.404	109.772	25.2432	2.10378	214.459	5.53937
12	13	121.41	2.85	42.6	626.891	89.5558	20.5943	1.71633	811.004	115.858	26.6427	2.22041	196.022	4.60146
13	14	139.808	2.85	49.0554	675.946	96.5637	22.2058	1.85064	860.06	122.866	28.2543	2.35472	218.335	4.45078
14	15	189.49	2.85	66.4877	742.434	106.062	24.3901	2.03267	926.548	132.364	30.4385	2.53675	261.891	3.93894
15	16	150.696	2.85	52.8758	795.309	113.616	26.1271	2.17744	979.423	139.918	32.1755	2.68152	241.487	4.56706	AL7
16	17	207.147	2.85	72.6832	867.993	123.999	28.5149	2.37643	1052.11	150.301	34.5633	2.88051	238.916	3.28709	AL8
17	18	198.033	2.85	69.4853	937.478	133.925	30.7976	2.56667	1121.59	160.227	36.846	3.07075	189.732	2.73054
18	19	166.254	2.85	58.3347	995.813	142.259	32.7139	2.72639	1179.93	168.561	38.7624	3.23046	199.176	3.41436	AL9
19	20	207.107	2.85	72.6691	1068.48	152.64	35.1012	2.92534	1252.6	178.942	41.1497	3.42942	259.63	3.57277	AL10
20	21	165.681	2.85	58.1337	1126.62	160.945	37.011	3.0845	1310.73	187.247	43.0594	3.58858	231.082	3.97501
21	22	147.747	2.85	51.8411	1178.46	168.351	38.7141	3.22644	1362.57	194.653	44.7625	3.73051	172.592	3.32925
22	23	163.882	2.85	57.5025	1235.96	176.566	40.6031	3.38387	1420.07	202.868	46.6515	3.88795	195.018	3.39147
23	24	148.864	2.85	52.233	1288.19	184.027	42.3191	3.52688	1472.31	210.329	48.3675	4.03095	199.874	3.82659
24	25	132.316	2.85	46.4267	1334.62	190.66	43.8442	3.65399	1518.73	216.962	49.8927	4.15806	179.835	3.87353
25	26	129.813	2.85	45.5484	1380.17	197.167	45.3406	3.77869	1564.28	223.469	51.389	4.28277	161.619	3.54829
26	27	140.675	2.85	49.3596	1429.53	204.218	46.9621	3.91383	1613.64	230.52	53.0105	4.41791	184.759	3.74312
27	28	150.399	2.85	52.7716	1482.3	211.757	48.6957	4.05831	1666.41	238.059	54.7442	4.56239	188.633	3.57452
28	29	126.925	2.85	44.5351	1526.83	218.119	50.1588	4.18024	1710.95	244.421	56.2072	4.68432	159.716	3.5863
29	30	71	2.85	24.9123	1551.75	221.678	50.9772	4.24845	1735.86	247.98	57.0256	4.75252	93.717	3.76188	AL12
30	31	126.695	2.85	44.4544	1596.2	228.029	52.4376	4.37016	1780.31	254.331	58.486	4.87423	133.99	3.0141
31	32	115.977	2.85	40.6937	1636.89	233.842	53.7744	4.48157	1821.01	260.144	59.8229	4.98565	127	3.12088
32	33	162.578	2.85	57.0449	1693.94	241.991	55.6484	4.63775	1878.05	268.293	61.6969	5.14183	160.88	2.82023
33	34	160.611	2.85	56.3547	1750.29	250.042	57.4998	4.79204	1934.41	276.344	63.5482	5.29612	165.384	2.9347
34	35	146.702	2.85	51.4744	1801.77	257.395	59.1908	4.93297	1985.88	283.697	65.2392	5.43705	189.302	3.6776
35	36	143.245	2.85	50.2614	1852.03	264.576	60.842	5.07058	2036.14	290.878	66.8904	5.57466	169.954	3.3814
36	37	148.158	2.85	51.9853	1904.01	272.002	62.5497	5.21291	2088.13	298.304	68.5982	5.71698	131.875	2.53678
37	38	148.63	2.85	52.1509	1956.17	279.452	64.263	5.35569	2140.28	305.754	70.3114	5.85977	135.679	2.60166
38	39	140.985	2.85	49.4684	2005.63	286.519	65.8881	5.49113	2189.75	312.821	71.9365	5.9952	151.1	3.05447
39	40	178.846	2.85	62.753	2068.39	295.484	67.9496	5.66293	2252.5	321.786	73.998	6.16701	198.127	3.15725	AL15
40	41	125.317	2.85	43.9709	2112.36	301.765	69.3941	5.78332	2296.47	328.067	75.4426	6.2874	147.971	3.3652
41	42	67.752	2.85	23.7726	2136.13	305.161	70.1751	5.84841	2320.24	331.463	76.2235	6.35248	67.063	2.82102	AL16
42	43	47.409	2.85	16.6347	2152.76	307.538	70.7216	5.89395	2336.88	333.84	76.77	6.39803	105.488	6.34143
43	44	105.785	2.85	37.1175	2189.88	312.84	71.9409	5.99557	2374	339.142	77.9894	6.49965	143.115	3.85572	AL17
44	45	192.038	2.85	67.3818	2257.26	322.466	74.1545	6.18005	2441.38	348.768	80.203	6.68413	228.705	3.39417
45	46	94.09	2.85	33.014	2290.28	327.183	75.2391	6.27044	2474.39	353.485	81.2875	6.77452	118.221	3.58093
46	47	138.5	2.85	48.5965	2338.87	334.125	76.8356	6.40349	2522.99	360.427	82.884	6.90757	205.79	4.23467
47	48	84.466	2.85	29.6372	2368.51	338.359	77.8092	6.48463	2552.63	364.661	83.8576	6.98871	109.479	3.69397
48	End	65.864	2.85	23.1102	2391.62	341.66	78.5684	6.5479	2575.74	367.962	84.6168	7.05198	118.675	5.13518

## Sheet: PTG_T5998_M2
From	To	Length	DSR	Days	Days_cum	Weeks	Months	Years	Lifetime	Weeks	Months	Years	EDJ_l	EER	Notes
0	0	0	0	0	0	0	0	0	1178.86	168.409	38.7275	3.22755	0	0
0	1	190.199	2.85	66.7365	66.7365	9.53378	2.19239	0.182715	1245.6	177.943	40.9199	3.41027	927.789	13.9023
1	2	115.732	2.85	40.6077	107.344	15.3349	3.52642	0.293892	1286.21	183.744	42.2539	3.52145	193.699	4.77
2	3	134.299	2.85	47.1225	154.467	22.0667	5.07446	0.422907	1333.33	190.476	43.8019	3.65046	260.137	5.52045
3	4	115.77	2.85	40.6211	195.088	27.8697	6.40893	0.534121	1373.95	196.279	45.1364	3.76167	201.26	4.95457
4	5	160.875	2.85	56.4474	251.535	35.9336	8.26331	0.688666	1430.4	204.343	46.9908	3.91622	274.155	4.85683
5	6	185.548	2.85	65.1046	316.64	45.2342	10.4021	0.866912	1495.5	213.643	49.1295	4.09447	134.065	2.05923
6	7	188.085	2.85	65.9947	382.634	54.6621	12.5701	1.0476	1561.5	223.071	51.2976	4.27515	235.123	3.56275
7	8	154.926	2.85	54.36	436.994	62.4278	14.3559	1.19643	1615.86	230.837	53.0834	4.42398	253.723	4.66746
8	9	197.138	2.85	69.1712	506.166	72.3094	16.6283	1.38581	1685.03	240.718	55.3558	4.61336	207.741	3.00329	AL11
9	10	159.949	2.85	56.1225	562.288	80.3269	18.472	1.53946	1741.15	248.736	57.1995	4.76701	170.119	3.03121	AL12
10	11	138.231	2.85	48.5021	610.79	87.2557	20.0654	1.67225	1789.65	255.665	58.7928	4.89981	130.823	2.69726	AL13
11	12	132.305	2.85	46.4228	657.213	93.8876	21.5904	1.79935	1836.08	262.297	60.3179	5.0269	135.863	2.92664
12	13	132.006	2.85	46.3179	703.531	100.504	23.1121	1.92616	1882.39	268.914	61.8395	5.15372	151.755	3.27638	AL14
13	14	190.282	2.85	66.7656	770.296	110.042	25.3054	2.10896	1949.16	278.451	64.0329	5.33651	207.802	3.11241
14	15	170.657	2.85	59.8796	830.176	118.597	27.2725	2.2729	2009.04	287.006	66	5.50045	167.16	2.7916
15	16	187.016	2.85	65.6196	895.796	127.971	29.4282	2.45256	2074.66	296.38	68.1557	5.68011	250.089	3.81119
16	17	195.616	2.85	68.6372	964.433	137.776	31.6831	2.64047	2143.3	306.185	70.4105	5.86803	221.36	3.22507
17	18	135.855	2.85	47.6684	1012.1	144.586	33.2491	2.77098	2190.97	312.995	71.9765	5.99854	205.656	4.3143
18	19	201.045	2.85	70.5421	1082.64	154.663	35.5665	2.96412	2261.51	323.072	74.2939	6.19167	275.605	3.90696
19	20	167.4	2.85	58.7368	1141.38	163.054	37.4961	3.12493	2320.24	331.463	76.2235	6.35248	207.404	3.53107	AL16
20	21	152.471	2.85	53.4986	1194.88	170.697	39.2536	3.2714	2373.74	339.106	77.981	6.49895	233.151	4.35808
21	22	133.155	2.85	46.7211	1241.6	177.371	40.7884	3.39932	2420.46	345.781	79.5159	6.62687	195.452	4.18338
22	23	133.607	2.85	46.8796	1288.48	184.069	42.3285	3.52767	2467.34	352.478	81.056	6.75522	194.528	4.14952
23	24	119.416	2.85	41.9004	1330.38	190.054	43.705	3.64238	2509.24	358.463	82.4324	6.86994	135.878	3.24288
24	End	93.419	2.85	32.7786	1363.16	194.737	44.7818	3.73212	2542.02	363.146	83.5093	6.95968	148.613	4.53384

## Sheet: PTG_T6036_M1
From	To	Length	DSR	Days	Days_cum	Weeks	Months	Years	Lifetime	Weeks	Months	Years	EDJ_l	EER	Notes
0	0	0	0	0	0	0	0	0	-62.4467	-8.92095	-2.05147	-0.17097	0	0
0	1	31.764	2.85	11.1452	11.1452	1.59218	0.366138	0.030514	-51.3014	-7.32877	-1.68533	-0.140456	646.135	57.974
1	2	146.209	2.85	51.3014	62.4467	8.92095	2.05147	0.17097	0	0	0	0	943.821	18.3976	Birth
2	3	202.673	2.85	71.1133	133.56	19.08	4.38765	0.365667	71.1133	10.159	2.33618	0.194698	888.95	12.5005
3	4	200.669	2.85	70.4102	203.97	29.1386	6.70073	0.55844	141.524	20.2176	4.64926	0.38747	624.683	8.87206	AL1 -> 166
4	5	269.289	2.85	94.4874	298.458	42.6368	9.80478	0.817132	236.011	33.7158	7.75331	0.646163	355.381	3.76115
5	6	182.927	2.85	64.1849	362.642	51.8061	11.9134	0.992861	300.196	42.8851	9.86189	0.821891	339.76	5.29346	AL2
6	7	214.206	2.85	75.16	437.802	62.5432	14.3825	1.19864	375.356	53.6223	12.331	1.02767	308.865	4.10943	AL3
7	8	91.014	2.85	31.9347	469.737	67.1053	15.4316	1.28607	407.291	58.1844	13.3801	1.1151	145.612	4.55967	AL4
8	9	164.83	2.85	57.8351	527.572	75.3675	17.3315	1.44441	465.126	66.4465	15.2801	1.27344	235.65	4.07452	AL5
9	10	39.154	2.85	13.7382	541.311	77.3301	17.7829	1.48203	478.864	68.4091	15.7314	1.31106	106.21	7.73097	AL6
10	11	160.666	2.85	56.374	597.685	85.3835	19.6348	1.63637	535.238	76.4626	17.5834	1.4654	207.92	3.68822
11	12	176.867	2.85	62.0586	659.743	94.249	21.6736	1.80628	597.296	85.3281	19.6221	1.63531	203.004	3.27117
12	13	118.553	2.85	41.5975	701.341	100.192	23.0401	1.92017	638.894	91.2706	20.9886	1.7492	145.082	3.48775
13	14	74.57	2.85	26.1649	727.506	103.929	23.8997	1.9918	665.059	95.0084	21.8482	1.82083	82.024	3.13489	AL8
14	15	87.779	2.85	30.7996	758.305	108.329	24.9115	2.07613	695.859	99.4084	22.86	1.90516	95.448	3.099	AL9
15	16	181.568	2.85	63.7081	822.013	117.43	27.0044	2.25055	759.567	108.51	24.9529	2.07958	215.786	3.38711
16	17	196.51	2.85	68.9509	890.964	127.281	29.2695	2.43933	828.518	118.36	27.2181	2.26836	241.939	3.50886
17	18	196.059	2.85	68.7926	959.757	137.108	31.5295	2.62767	897.31	128.187	29.478	2.4567	257.48	3.74284
18	19	192.6	2.85	67.5789	1027.34	146.762	33.7495	2.81269	964.889	137.841	31.6981	2.64172	296.135	4.38206
19	End	129.62	2.85	45.4807	1072.82	153.259	35.2436	2.93721	1010.37	144.339	33.1922	2.76624	175.895	3.86746

## Sheet: PTG_T6036_C
From	To	Length	DSR	Days	Days_cum	Weeks	Months	Years	Lifetime	Weeks	Months	Years	EDJ_l	EER	Notes
0	1	0	0	0	0	0	0	0	229.713	32.8161	7.54642	0.62892	0	0
1	2	200.876	2.85	70.4828	70.4828	10.069	2.31547	0.192971	300.196	42.8851	9.86189	0.821891	1061.67	15.0629	AL2
2	3	184.518	2.85	64.7432	135.226	19.318	4.44238	0.370229	364.939	52.1341	11.9888	0.999148	937.026	14.473
3	4	172.817	2.85	60.6375	195.864	27.9805	6.43441	0.536245	425.576	60.7966	13.9808	1.16516	540.145	8.90777	AL4
4	5	211.896	2.85	74.3495	270.213	38.6019	8.8769	0.739803	499.926	71.418	16.4233	1.36872	561.712	7.55502	AL6
5	6	170.117	2.85	59.6902	329.903	47.129	10.8378	0.903226	559.616	79.9452	18.3842	1.53215	448.807	7.51894
6	7	143.564	2.85	50.3733	380.276	54.3252	12.4927	1.04114	609.989	87.1414	20.0391	1.67006	318.769	6.32813	AL7
7	8	151.753	2.85	53.2467	433.523	61.9319	14.2419	1.18692	663.236	94.748	21.7883	1.81584	170.515	3.20236	AL8
8	9	183.632	2.85	64.4323	497.955	71.1365	16.3586	1.36333	727.668	103.953	23.905	1.99225	371.493	5.76563
9	10	112.346	2.85	39.4196	537.375	76.7679	17.6536	1.47125	767.088	109.584	25.2	2.10017	204.809	5.19561	AL10
10	11	38.539	2.85	13.5225	550.898	78.6996	18.0978	1.50828	780.611	111.516	25.6442	2.1372	47.469	3.51038	AL11
11	12	197.279	2.85	69.2207	620.118	88.5883	20.3718	1.69779	849.831	121.404	27.9182	2.32671	338.105	4.88445
12	13	115.836	2.85	40.6442	660.762	94.3946	21.707	1.80907	890.475	127.211	29.2535	2.43799	166.467	4.09571	AL12
13	14	175.067	2.85	61.427	722.189	103.17	23.725	1.97725	951.902	135.986	31.2714	2.60617	257.04	4.18448	AL13
14	15	202.385	2.85	71.0123	793.202	113.315	26.0579	2.17167	1022.91	146.131	33.6043	2.80059	292.874	4.12427
15	16	150.315	2.85	52.7421	845.944	120.849	27.7905	2.31607	1075.66	153.665	35.337	2.94499	203.044	3.84975	AL14
16	17	80.205	2.85	28.1421	874.086	124.869	28.715	2.39312	1103.8	157.686	36.2615	3.02204	121.645	4.32253	AL15
17	18	55.545	2.85	19.4895	893.575	127.654	29.3553	2.44648	1123.29	160.47	36.9017	3.0754	67.226	3.44935	AL16
18	19	187.634	2.85	65.8365	959.412	137.059	31.5181	2.62673	1189.12	169.875	39.0646	3.25565	242.019	3.67606
19	20	111.031	2.85	38.9582	998.37	142.624	32.798	2.73339	1228.08	175.44	40.3444	3.36231	134.757	3.45901	AL17
20	21	29.611	2.85	10.3898	1008.76	144.109	33.1393	2.76183	1238.47	176.925	40.6857	3.39075	40.304	3.87918	AL18
21	22	194.47	2.85	68.2351	1077	153.856	35.3809	2.94865	1306.71	186.673	42.9273	3.57757	244.034	3.57637
22	23	61.262	2.85	21.4954	1098.49	156.927	36.0871	3.0075	1328.2	189.743	43.6335	3.63642	63.932	2.97421	AL19
23	24	140.958	2.85	49.4589	1147.95	163.993	37.7119	3.14291	1377.66	196.809	45.2583	3.77183	165.566	3.34754
24	25	107.009	2.85	37.547	1185.5	169.357	38.9454	3.24571	1415.21	202.173	46.4918	3.87463	159.459	4.24692	AL21
25	26	94.069	2.85	33.0067	1218.5	174.072	40.0297	3.33608	1448.22	206.888	47.5761	3.965	126.598	3.83553
26	27	137.435	2.85	48.2228	1266.73	180.961	41.6139	3.46811	1496.44	213.777	49.1603	4.09703	194.651	4.03649
27	28	196.235	2.85	68.8544	1335.58	190.797	43.8758	3.65662	1565.29	223.613	51.4223	4.28554	239.631	3.48026
28	29	206.204	2.85	72.3523	1407.93	201.133	46.2527	3.85471	1637.65	233.949	53.7991	4.48363	213.919	2.95663
29	30	194.464	2.85	68.233	1476.17	210.881	48.4943	4.04152	1705.88	243.697	56.0407	4.67044	236.702	3.46903
30	31	195.38	2.85	68.5544	1544.72	220.674	50.7464	4.22921	1774.43	253.49	58.2928	4.85813	236.263	3.44636
31	32	195.932	2.85	68.7481	1613.47	230.495	53.0049	4.41743	1843.18	263.312	60.5513	5.04635	228.577	3.32485
32	33	195.594	2.85	68.6295	1682.1	240.3	55.2594	4.60533	1911.81	273.116	62.8059	5.23425	242.866	3.5388
33	34	195.38	2.85	68.5544	1750.65	250.093	57.5116	4.79302	1980.36	282.909	65.058	5.42194	223.221	3.25612
34	35	122.863	2.85	43.1098	1793.76	256.252	58.9278	4.91105	2023.47	289.068	66.4742	5.53997	172.598	4.00368
35	36	100.997	2.85	35.4375	1829.2	261.314	60.092	5.00807	2058.91	294.13	67.6384	5.63699	161.446	4.55579	AL27
36	37	150.418	2.85	52.7782	1881.98	268.854	61.8258	5.15257	2111.69	301.67	69.3722	5.78149	228.416	4.32784	AL28
37	38	161.626	2.85	56.7109	1938.69	276.955	63.6888	5.30784	2168.4	309.772	71.2353	5.93676	242.29	4.27237
38	39	141.048	2.85	49.4905	1988.18	284.026	65.3147	5.44334	2217.89	316.842	72.8611	6.07226	206.351	4.16951
39	40	76.516	2.85	26.8477	2015.03	287.861	66.1967	5.51684	2244.74	320.677	73.7431	6.14576	145.369	5.41458
40	End	85.652	2.85	30.0533	2045.08	292.154	67.184	5.59912	2274.79	324.97	74.7304	6.22804	118.989	3.95926

## Sheet: PTG_T6036_M2
From	To	Length	DSR	Days	Days_cum	Weeks	Months	Years	Lifetime	Weeks	Months	Years	EDJ_l	EER	Notes
0	0	0	0	0	0	0	0	0	1018.02	145.431	33.4435	2.78719	0	0
0	1	164.266	2.85	57.6373	57.6373	8.23391	1.89347	0.157802	1075.66	153.665	35.337	2.94499	1244.82	21.5975	AL14
1	2	144.863	2.85	50.8291	108.466	15.4952	3.56329	0.296965	1126.49	160.927	37.0068	3.08415	550.538	10.8312	AL16
2	3	247.779	2.85	86.94	195.406	27.9152	6.4194	0.534994	1213.43	173.347	39.8629	3.32218	590.751	6.79493	AL17
3	4	170.507	2.85	59.827	255.233	36.4619	8.38481	0.698791	1273.25	181.893	41.8283	3.48598	303.897	5.07959	AL18
4	5	129.345	2.85	45.3842	300.618	42.9454	9.87575	0.823046	1318.64	188.377	43.3192	3.61023	229.087	5.04772	AL19
5	6	200.379	2.85	70.3084	370.926	52.9894	12.1855	1.01554	1388.95	198.421	45.629	3.80273	406.953	5.78811	AL20
6	7	76.488	2.85	26.8379	397.764	56.8234	13.0671	1.08902	1415.78	202.255	46.5106	3.8762	133.204	4.96328	AL21
7	8	81.73	2.85	28.6772	426.441	60.9202	14.0092	1.16753	1444.46	206.352	47.4527	3.95472	111.426	3.88553	AL22
8	9	70.22	2.85	24.6386	451.08	64.44	14.8187	1.23499	1469.1	209.871	48.2621	4.02217	102.341	4.15369	AL23
9	10	100.964	2.85	35.426	486.506	69.5008	15.9824	1.33198	1504.53	214.932	49.4259	4.11917	117.747	3.32375	AL24
10	11	98.817	2.85	34.6726	521.178	74.4541	17.1215	1.42691	1539.2	219.885	50.565	4.21409	130.177	3.75446	AL25
11	12	94.669	2.85	33.2172	554.396	79.1994	18.2127	1.51785	1572.42	224.631	51.6562	4.30504	105.172	3.16619	AL26
12	13	182.935	2.85	64.1877	618.583	88.369	20.3214	1.69359	1636.6	233.8	53.7649	4.48077	220.154	3.42985
13	14	195.172	2.85	68.4814	687.065	98.1521	22.5711	1.88108	1705.08	243.583	56.0146	4.66827	269.381	3.93364
14	15	198.543	2.85	69.6642	756.729	108.104	24.8597	2.07181	1774.75	253.535	58.3032	4.859	247.446	3.55198
15	16	199.459	2.85	69.9856	826.715	118.102	27.1588	2.26342	1844.73	263.533	60.6023	5.05061	243.532	3.47974
16	17	199.427	2.85	69.9744	896.689	128.098	29.4576	2.455	1914.71	273.53	62.9011	5.24219	276.153	3.94649
17	18	199.22	2.85	69.9018	966.591	138.084	31.754	2.64638	1984.61	283.516	65.1974	5.43357	319.38	4.56898
18	19	186.761	2.85	65.5302	1032.12	147.446	33.9067	2.82579	2050.14	292.877	67.3502	5.61298	293.048	4.47196
19	20	115.285	2.85	40.4509	1072.57	153.225	35.2356	2.93654	2090.59	298.656	68.6791	5.72373	150.447	3.71925
20	21	103.995	2.85	36.4895	1109.06	158.437	36.4343	3.03644	2127.08	303.869	69.8778	5.82363	138.757	3.80266
21	22	82.956	2.85	29.1074	1138.17	162.596	37.3906	3.11614	2156.19	308.027	70.834	5.90332	120.625	4.14414
22	End	46.39	2.85	16.2772	1154.45	164.921	37.9253	3.1607	2172.47	310.352	71.3688	5.94789	93.609	5.75093

## Sheet: PTG_T6059_M1
From	To	Length	DSR	Days	Days_cum	Weeks	Months	Years	Lifetime	Weeks	Months	Years	EDJ_l	EER	Notes
0	0	0	0	0	0	0	0	0	0	0	0	0	0	0
0	1	32.5291	2.85	11.4137	11.4137	1.63053	0.374958	0.0312491	11.4137	1.63053	0.374958	0.0312491	661.7	57.974
1	2	80.23	2.85	28.1509	39.5646	5.65209	1.29976	0.108322	39.5646	5.65209	1.29976	0.108322	719.165	25.5468
2	3	192.336	2.85	67.4863	107.051	15.293	3.51678	0.293089	107.051	15.293	3.51678	0.293089	721.838	10.6961
3	4	199.616	2.85	70.0407	177.092	25.2988	5.81773	0.48485	177.092	25.2988	5.81773	0.48485	646.557	9.23116
4	5	199.562	2.85	70.0218	247.113	35.3019	8.11805	0.67656	247.113	35.3019	8.11805	0.67656	522.772	7.46585	AL1
5	6	181.999	2.85	63.8593	310.973	44.4247	10.2159	0.851397	310.973	44.4247	10.2159	0.851397	383.637	6.00754	AL2
6	7	107.846	2.85	37.8407	348.813	49.8305	11.459	0.954999	348.813	49.8305	11.459	0.954999	187.176	4.94642	AL3
7	8	33.488	2.85	11.7502	360.564	51.5091	11.8451	0.987169	360.564	51.5091	11.8451	0.987169	61.59	5.24162	AL4
8	9	105.738	2.85	37.1011	397.665	56.8092	13.0639	1.08875	397.665	56.8092	13.0639	1.08875	181.945	4.90404	AL5
9	10	29.339	2.85	10.2944	407.959	58.2799	13.4021	1.11693	407.959	58.2799	13.4021	1.11693	78.023	7.57918	AL6
10	11	101.531	2.85	35.6249	443.584	63.3691	14.5724	1.21447	443.584	63.3691	14.5724	1.21447	174.121	4.88762
11	12	114.761	2.85	40.267	483.851	69.1216	15.8952	1.32471	483.851	69.1216	15.8952	1.32471	196.548	4.88112	AL7
12	13	121.512	2.85	42.6358	526.487	75.2124	17.2959	1.44144	526.487	75.2124	17.2959	1.44144	203.692	4.77749
13	14	155.265	2.85	54.4789	580.966	82.9951	19.0856	1.5906	580.966	82.9951	19.0856	1.5906	223.179	4.09661	AL8
14	15	121.062	2.85	42.4779	623.444	89.0634	20.4811	1.7069	623.444	89.0634	20.4811	1.7069	196.653	4.62954
15	16	130.963	2.85	45.9519	669.395	95.6279	21.9907	1.8327	669.395	95.6279	21.9907	1.8327	224.962	4.89559	AL9
16	17	165.404	2.85	58.0365	727.432	103.919	23.8972	1.9916	727.432	103.919	23.8972	1.9916	246.904	4.25429
17	18	182.038	2.85	63.873	791.305	113.044	25.9956	2.16647	791.305	113.044	25.9956	2.16647	272.134	4.26055
18	19	191.091	2.85	67.0495	858.354	122.622	28.1982	2.35005	858.354	122.622	28.1982	2.35005	257.001	3.83301
19	20	111.995	2.85	39.2965	897.651	128.236	29.4892	2.45763	897.651	128.236	29.4892	2.45763	142.665	3.63048
20	21	76.516	2.85	26.8477	924.499	132.071	30.3712	2.53114	924.499	132.071	30.3712	2.53114	117.23	4.36648
21	22	57.65	2.85	20.2281	944.727	134.961	31.0357	2.58652	944.727	134.961	31.0357	2.58652	140.596	6.95054
22	End	42.371	2.85	14.867	959.594	137.085	31.5241	2.62722	959.594	137.085	31.5241	2.62722	159.161	10.7056

[truncated: 20 more sheets: PTG_T6059_C, PTG_T6059_M2, PTG_T6073_M1, PTG_T6073_C, PTG_T6073_M2, PTG_T6921_M1, PTG_T6921_C, PTG_T6921_M2, PTG_T8356_M1, PTG_T8356_C, PTG_T8356_M2, PTG_T8360_M1, PTG_T8360_C, PTG_T8428_M2, PTG_T8360_M2, PTG_T8390_M1, PTG_T8390_C, PTG_T8390_M2, PTG_T8428_M1, PTG_T8428_C]
